# Supplementary material for: Estimating small-area population density in Sri Lanka using surveys and Geo-spatial data
Source: PLoS One. 2020 Aug 5;15(8):e0237063. doi: 10.1371/journal.pone.0237063 (PMC7406065; doi:10.1371/journal.pone.0237063)
Supplement: S1 File — (ZIP) [file pone.0237063.s001.zip]

Archive with 1 entries (1 files):
- PLOS ONE_Supplementary information/PLOSONE_data.dta
